# Supplementary material for: Low field magnetic resonance imaging of the equine distal interphalangeal joint: Comparison between weight-bearing and non-weight-bearing conditions
Source: PLoS One. 2019 Jan 28;14(1):e0211101. doi: 10.1371/journal.pone.0211101 (PMC6349334; doi:10.1371/journal.pone.0211101)
Supplement: S1 Table — (CSV) [file pone.0211101.s001.csv]

S1 Dataset
Etude	Pied	Phal	Moment	Mesure	Zone	Valeur
A	1	P2	AM	1	MA	1,443333333
A	1	P2	AM	1	CM	1,39
A	1	P2	AM	1	SAG	1,41
A	1	P2	AM	1	CL	1,433333333
A	1	P2	AM	1	LA	1,36
A	1	P2	AM	2	MA	1,403333333
A	1	P2	AM	2	CM	1,393333333
A	1	P2	AM	2	SAG	1,176666667
A	1	P2	AM	2	CL	1,43
A	1	P2	AM	2	LA	1,22
A	1	P2	PM	1	MA	1,323333333
A	1	P2	PM	1	CM	1,24
A	1	P2	PM	1	SAG	2,46
A	1	P2	PM	1	CL	1,363333333
A	1	P2	PM	1	LA	1,183333333
A	1	P2	PM	2	MA	1,426666667
A	1	P2	PM	2	CM	1,443333333
A	1	P2	PM	2	SAG	1,013333333
A	1	P2	PM	2	CL	1,403333333
A	1	P2	PM	2	LA	1,313333333
A	1	P3	AM	1	MA	1,603333333
A	1	P3	AM	1	CM	1,423333333
A	1	P3	AM	1	SAG	1,446666667
A	1	P3	AM	1	CL	1,046666667
A	1	P3	AM	1	LA	1,016666667
A	1	P3	AM	2	MA	1,533333333
A	1	P3	AM	2	CM	1,253333333
A	1	P3	AM	2	SAG	0,9
A	1	P3	AM	2	CL	1,24
A	1	P3	AM	2	LA	0,863333333
A	1	P3	PM	1	MA	1,646666667
A	1	P3	PM	1	CM	1,89
A	1	P3	PM	1	SAG	1,523333333
A	1	P3	PM	1	CL	2,32
A	1	P3	PM	1	LA	1,653333333
A	1	P3	PM	2	MA	1,406666667
A	1	P3	PM	2	CM	2,433333333
A	1	P3	PM	2	SAG	2,23
A	1	P3	PM	2	CL	2,453333333
A	1	P3	PM	2	LA	1,253333333
A	2	P2	AM	1	MA	1,35
A	2	P2	AM	1	CM	1,423333333
A	2	P2	AM	1	SAG	1,17
A	2	P2	AM	1	CL	1,273333333
A	2	P2	AM	1	LA	1,173333333
A	2	P2	AM	2	MA	1,016666667
A	2	P2	AM	2	CM	1,176666667
A	2	P2	AM	2	SAG	0,98
A	2	P2	AM	2	CL	1,44
A	2	P2	AM	2	LA	1,166666667
A	2	P2	PM	1	MA	1,076666667
A	2	P2	PM	1	CM	1,28
A	2	P2	PM	1	SAG	1,44
A	2	P2	PM	1	CL	1,373333333
A	2	P2	PM	1	LA	1,25
A	2	P2	PM	2	MA	1,093333333
A	2	P2	PM	2	CM	1,406666667
A	2	P2	PM	2	SAG	1,43
A	2	P2	PM	2	CL	1,16
A	2	P2	PM	2	LA	1,563333333
A	2	P3	AM	1	MA	1,003333333
A	2	P3	AM	1	CM	0,99
A	2	P3	AM	1	SAG	0,86
A	2	P3	AM	1	CL	1,13
A	2	P3	AM	1	LA	1,04
A	2	P3	AM	2	MA	0,996666667
A	2	P3	AM	2	CM	1,2
A	2	P3	AM	2	SAG	0,94
A	2	P3	AM	2	CL	1,096666667
A	2	P3	AM	2	LA	0,966666667
A	2	P3	PM	1	MA	1,306666667
A	2	P3	PM	1	CM	2,196666667
A	2	P3	PM	1	SAG	1,736666667
A	2	P3	PM	1	CL	2,27
A	2	P3	PM	1	LA	1,17
A	2	P3	PM	2	MA	1,176666667
A	2	P3	PM	2	CM	1,89
A	2	P3	PM	2	SAG	1,33
A	2	P3	PM	2	CL	2,236666667
A	2	P3	PM	2	LA	1,226666667
A	3	P2	AM	1	MA	1,02
A	3	P2	AM	1	CM	1,243333333
A	3	P2	AM	1	SAG	1,366666667
A	3	P2	AM	1	CL	1,26
A	3	P2	AM	1	LA	1,183333333
A	3	P2	AM	2	MA	1,06
A	3	P2	AM	2	CM	1,113333333
A	3	P2	AM	2	SAG	0,963333333
A	3	P2	AM	2	CL	1,106666667
A	3	P2	AM	2	LA	1,22
A	3	P2	PM	1	MA	1,073333333
A	3	P2	PM	1	CM	1,066666667
A	3	P2	PM	1	SAG	1,183333333
A	3	P2	PM	1	CL	1,123333333
A	3	P2	PM	1	LA	1,226666667
A	3	P2	PM	2	MA	1,203333333
A	3	P2	PM	2	CM	1,41
A	3	P2	PM	2	SAG	1,036666667
A	3	P2	PM	2	CL	1,113333333
A	3	P2	PM	2	LA	1,093333333
A	3	P3	AM	1	MA	1,02
A	3	P3	AM	1	CM	0,92
A	3	P3	AM	1	SAG	0,926666667
A	3	P3	AM	1	CL	1
A	3	P3	AM	1	LA	1,153333333
A	3	P3	AM	2	MA	1,023333333
A	3	P3	AM	2	CM	0,896666667
A	3	P3	AM	2	SAG	1,073333333
A	3	P3	AM	2	CL	1,196666667
A	3	P3	AM	2	LA	1,073333333
A	3	P3	PM	1	MA	1,336666667
A	3	P3	PM	1	CM	1,393333333
A	3	P3	PM	1	SAG	1,44
A	3	P3	PM	1	CL	2,123333333
A	3	P3	PM	1	LA	1,706666667
A	3	P3	PM	2	MA	0,916666667
A	3	P3	PM	2	CM	0,94
A	3	P3	PM	2	SAG	1,956666667
A	3	P3	PM	2	CL	1,883333333
A	3	P3	PM	2	LA	1,293333333
A	4	P2	AM	1	MA	1,016666667
A	4	P2	AM	1	CM	1,026666667
A	4	P2	AM	1	SAG	1,21
A	4	P2	AM	1	CL	1,356666667
A	4	P2	AM	1	LA	1,313333333
A	4	P2	AM	2	MA	1,066666667
A	4	P2	AM	2	CM	1,173333333
A	4	P2	AM	2	SAG	1,256666667
A	4	P2	AM	2	CL	1,293333333
A	4	P2	AM	2	LA	1,29
A	4	P2	PM	1	MA	1,14
A	4	P2	PM	1	CM	1,003333333
A	4	P2	PM	1	SAG	1,183333333
A	4	P2	PM	1	CL	1,196666667
A	4	P2	PM	1	LA	1,246666667
A	4	P2	PM	2	MA	1,153333333
A	4	P2	PM	2	CM	1,123333333
A	4	P2	PM	2	SAG	1,11
A	4	P2	PM	2	CL	1,373333333
A	4	P2	PM	2	LA	1,22
A	4	P3	AM	1	MA	0,98
A	4	P3	AM	1	CM	1,17
A	4	P3	AM	1	SAG	1,17
A	4	P3	AM	1	CL	1,053333333
A	4	P3	AM	1	LA	0,98
A	4	P3	AM	2	MA	0,913333333
A	4	P3	AM	2	CM	1,103333333
A	4	P3	AM	2	SAG	0,96
A	4	P3	AM	2	CL	1,093333333
A	4	P3	AM	2	LA	0,89
A	4	P3	PM	1	MA	1,24
A	4	P3	PM	1	CM	2,073333333
A	4	P3	PM	1	SAG	1,696666667
A	4	P3	PM	1	CL	1,37
A	4	P3	PM	1	LA	1,283333333
A	4	P3	PM	2	MA	1,263333333
A	4	P3	PM	2	CM	1,706666667
A	4	P3	PM	2	SAG	1,44
A	4	P3	PM	2	CL	1,146666667
A	4	P3	PM	2	LA	1,386666667
A	5	P2	AM	1	MA	0,953333333
A	5	P2	AM	1	CM	1,103333333
A	5	P2	AM	1	SAG	0,886666667
A	5	P2	AM	1	CL	1,03
A	5	P2	AM	1	LA	1,01
A	5	P2	AM	2	MA	1,303333333
A	5	P2	AM	2	CM	1,13
A	5	P2	AM	2	SAG	1,606666667
A	5	P2	AM	2	CL	1,613333333
A	5	P2	AM	2	LA	1,476666667
A	5	P2	PM	1	MA	1,103333333
A	5	P2	PM	1	CM	1,226666667
A	5	P2	PM	1	SAG	1,216666667
A	5	P2	PM	1	CL	1,043333333
A	5	P2	PM	1	LA	1,333333333
A	5	P2	PM	2	MA	1,51
A	5	P2	PM	2	CM	1,333333333
A	5	P2	PM	2	SAG	1,826666667
A	5	P2	PM	2	CL	1,496666667
A	5	P2	PM	2	LA	1,786666667
A	5	P3	AM	1	MA	0,956666667
A	5	P3	AM	1	CM	1,143333333
A	5	P3	AM	1	SAG	0,886666667
A	5	P3	AM	1	CL	0,95
A	5	P3	AM	1	LA	1,183333333
A	5	P3	AM	2	MA	1,16
A	5	P3	AM	2	CM	1,465
A	5	P3	AM	2	SAG	1,383333333
A	5	P3	AM	2	CL	1,34
A	5	P3	AM	2	LA	1,01
A	5	P3	PM	1	MA	1,296666667
A	5	P3	PM	1	CM	1,723333333
A	5	P3	PM	1	SAG	1
A	5	P3	PM	1	CL	1,193333333
A	5	P3	PM	1	LA	1,113333333
A	5	P3	PM	2	MA	0,95
A	5	P3	PM	2	CM	1,716666667
A	5	P3	PM	2	SAG	1,493333333
A	5	P3	PM	2	CL	1,986666667
A	5	P3	PM	2	LA	1,11
B	1	P2	AM	1	.	76,11
B	1	P2	AM	2	.	62,47
B	1	P2	PM	1	.	73,06
B	1	P2	PM	2	.	62,26333333
B	2	P2	AM	1	.	62,22333333
B	2	P2	AM	2	.	55,96
B	2	P2	PM	1	.	76,61
B	2	P2	PM	2	.	64,07666667
B	3	P2	AM	1	.	57,38666667
B	3	P2	AM	2	.	48,97666667
B	3	P2	PM	1	.	53,23666667
B	3	P2	PM	2	.	57,61333333
B	4	P2	AM	1	.	53,32
B	4	P2	AM	2	.	48,75
B	4	P2	PM	1	.	53,34666667
B	4	P2	PM	2	.	49,49333333
B	5	P2	AM	1	.	58,088
B	5	P2	AM	2	.	68,77966667
B	5	P2	PM	1	.	60,51266667
B	5	P2	PM	2	.	86,59933333
B	1	P3	AM	1	.	69,31
B	1	P3	AM	2	.	51,42666667
B	1	P3	PM	1	.	93,91
B	1	P3	PM	2	.	99,76
B	2	P3	AM	1	.	58,64
B	2	P3	AM	2	.	47,80333333
B	2	P3	PM	1	.	98,65
B	2	P3	PM	2	.	83,69666667
B	3	P3	AM	1	.	47,69
B	3	P3	AM	2	.	43,87333333
B	3	P3	PM	1	.	70,95
B	3	P3	PM	2	.	55,15
B	4	P3	AM	1	.	49,15666667
B	4	P3	AM	2	.	42,07666667
B	4	P3	PM	1	.	61,57666667
B	4	P3	PM	2	.	47,8
B	5	P3	AM	1	.	53,679
B	5	P3	AM	2	.	62,754
B	5	P3	PM	1	.	69,40433333
B	5	P3	PM	2	.	79,75866667
C	1	P2+P3	AM	1	MA	4,99
C	1	P2+P3	AM	1	CM	4,266666667
C	1	P2+P3	AM	1	SAG	4,22
C	1	P2+P3	AM	1	CL	4,253333333
C	1	P2+P3	AM	1	LA	3,19
C	1	P2+P3	AM	2	MA	4,336666667
C	1	P2+P3	AM	2	CM	3,983333333
C	1	P2+P3	AM	2	SAG	3,17
C	1	P2+P3	AM	2	CL	3,956666667
C	1	P2+P3	AM	2	LA	2,936666667
C	1	P2+P3	PM	1	MA	4,463333333
C	1	P2+P3	PM	1	CM	5,356666667
C	1	P2+P3	PM	1	SAG	5,63
C	1	P2+P3	PM	1	CL	5,263333333
C	1	P2+P3	PM	1	LA	5,59
C	1	P2+P3	PM	2	MA	4,713333333
C	1	P2+P3	PM	2	CM	4,853333333
C	1	P2+P3	PM	2	SAG	4,226666667
C	1	P2+P3	PM	2	CL	5,146666667
C	1	P2+P3	PM	2	LA	5,196666667
C	2	P2+P3	AM	1	MA	3,606666667
C	2	P2+P3	AM	1	CM	3,996666667
C	2	P2+P3	AM	1	SAG	2,816666667
C	2	P2+P3	AM	1	CL	3,956666667
C	2	P2+P3	AM	1	LA	3,266666667
C	2	P2+P3	AM	2	MA	3,446666667
C	2	P2+P3	AM	2	CM	4,05
C	2	P2+P3	AM	2	SAG	3
C	2	P2+P3	AM	2	CL	4,293333333
C	2	P2+P3	AM	2	LA	3,44
C	2	P2+P3	PM	1	MA	4,02
C	2	P2+P3	PM	1	CM	5,023333333
C	2	P2+P3	PM	1	SAG	5,49
C	2	P2+P3	PM	1	CL	5,46
C	2	P2+P3	PM	1	LA	4,43
C	2	P2+P3	PM	2	MA	3,72
C	2	P2+P3	PM	2	CM	4,816666667
C	2	P2+P3	PM	2	SAG	4,373333333
C	2	P2+P3	PM	2	CL	4,953333333
C	2	P2+P3	PM	2	LA	4,683333333
C	3	P2+P3	AM	1	MA	3,333333333
C	3	P2+P3	AM	1	CM	3,613333333
C	3	P2+P3	AM	1	SAG	3,49
C	3	P2+P3	AM	1	CL	4,026666667
C	3	P2+P3	AM	1	LA	4,113333333
C	3	P2+P3	AM	2	MA	2,88
C	3	P2+P3	AM	2	CM	3,546666667
C	3	P2+P3	AM	2	SAG	3,653333333
C	3	P2+P3	AM	2	CL	3,696666667
C	3	P2+P3	AM	2	LA	3,883333333
C	3	P2+P3	PM	1	MA	4,163333333
C	3	P2+P3	PM	1	CM	4,593333333
C	3	P2+P3	PM	1	SAG	4,706666667
C	3	P2+P3	PM	1	CL	4,786666667
C	3	P2+P3	PM	1	LA	4,903333333
C	3	P2+P3	PM	2	MA	3,826666667
C	3	P2+P3	PM	2	CM	3,896666667
C	3	P2+P3	PM	2	SAG	3,983333333
C	3	P2+P3	PM	2	CL	4,723333333
C	3	P2+P3	PM	2	LA	4,543333333
C	4	P2+P3	AM	1	MA	3,45
C	4	P2+P3	AM	1	CM	3,783333333
C	4	P2+P3	AM	1	SAG	3,87
C	4	P2+P3	AM	1	CL	3,926666667
C	4	P2+P3	AM	1	LA	3,796666667
C	4	P2+P3	AM	2	MA	3,253333333
C	4	P2+P3	AM	2	CM	3,913333333
C	4	P2+P3	AM	2	SAG	3,756666667
C	4	P2+P3	AM	2	CL	3,976666667
C	4	P2+P3	AM	2	LA	3,57
C	4	P2+P3	PM	1	MA	3,7
C	4	P2+P3	PM	1	CM	4,666666667
C	4	P2+P3	PM	1	SAG	4,483333333
C	4	P2+P3	PM	1	CL	4,54
C	4	P2+P3	PM	1	LA	4,216666667
C	4	P2+P3	PM	2	MA	3,93
C	4	P2+P3	PM	2	CM	4,263333333
C	4	P2+P3	PM	2	SAG	4,096666667
C	4	P2+P3	PM	2	CL	4,29
C	4	P2+P3	PM	2	LA	4,21
C	5	P2+P3	AM	1	MA	2,808
C	5	P2+P3	AM	1	CM	3,239666667
C	5	P2+P3	AM	1	SAG	2,600666667
C	5	P2+P3	AM	1	CL	3,539333333
C	5	P2+P3	AM	1	LA	3,708
C	5	P2+P3	AM	2	MA	2,411333333
C	5	P2+P3	AM	2	CM	3,625333333
C	5	P2+P3	AM	2	SAG	3,430666667
C	5	P2+P3	AM	2	CL	3,614
C	5	P2+P3	AM	2	LA	3,671333333
C	5	P2+P3	PM	1	MA	4,314333333
C	5	P2+P3	PM	1	CM	4,459
C	5	P2+P3	PM	1	SAG	4,15
C	5	P2+P3	PM	1	CL	4,188333333
C	5	P2+P3	PM	1	LA	4,254
C	5	P2+P3	PM	2	MA	4,444666667
C	5	P2+P3	PM	2	CM	4,614333333
C	5	P2+P3	PM	2	SAG	4,542333333
C	5	P2+P3	PM	2	CL	4,559666667
C	5	P2+P3	PM	2	LA	4,593666667
C	6	P2+P3	AM	1	MA	2,316666667
C	6	P2+P3	AM	1	CM	3,593333333
C	6	P2+P3	AM	1	SAG	3,543333333
C	6	P2+P3	AM	1	CL	4,2
C	6	P2+P3	AM	1	LA	4,31
C	6	P2+P3	AM	2	MA	2,913333333
C	6	P2+P3	AM	2	CM	3,866666667
C	6	P2+P3	AM	2	SAG	5,093333333
C	6	P2+P3	AM	2	CL	4,2
C	6	P2+P3	AM	2	LA	4,213333333
C	6	P2+P3	PM	1	MA	4,106666667
C	6	P2+P3	PM	1	CM	4,36
C	6	P2+P3	PM	1	SAG	3,876666667
C	6	P2+P3	PM	1	CL	4,566666667
C	6	P2+P3	PM	1	LA	4,353333333
C	6	P2+P3	PM	2	MA	4,49
C	6	P2+P3	PM	2	CM	4,75
C	6	P2+P3	PM	2	SAG	5,313333333
C	6	P2+P3	PM	2	CL	4,916666667
C	6	P2+P3	PM	2	LA	4,22
C	7	P2+P3	AM	1	MA	1,61
C	7	P2+P3	AM	1	CM	2,913333333
C	7	P2+P3	AM	1	SAG	2,713333333
C	7	P2+P3	AM	1	CL	3,613333333
C	7	P2+P3	AM	1	LA	3,66
C	7	P2+P3	AM	2	MA	1,663333333
C	7	P2+P3	AM	2	CM	2,746666667
C	7	P2+P3	AM	2	SAG	3,323333333
C	7	P2+P3	AM	2	CL	3,46
C	7	P2+P3	AM	2	LA	3,65
C	7	P2+P3	PM	1	MA	3,33
C	7	P2+P3	PM	1	CM	3,746666667
C	7	P2+P3	PM	1	SAG	3,54
C	7	P2+P3	PM	1	CL	4,043333333
C	7	P2+P3	PM	1	LA	3,506666667
C	7	P2+P3	PM	2	MA	3,616666667
C	7	P2+P3	PM	2	CM	3,523333333
C	7	P2+P3	PM	2	SAG	3,66
C	7	P2+P3	PM	2	CL	3,696666667
C	7	P2+P3	PM	2	LA	3,386666667
C	8	P2+P3	AM	1	MA	1,686666667
C	8	P2+P3	AM	1	CM	3,19
C	8	P2+P3	AM	1	SAG	2,606666667
C	8	P2+P3	AM	1	CL	3,26
C	8	P2+P3	AM	1	LA	3,4
C	8	P2+P3	AM	2	MA	1,84
C	8	P2+P3	AM	2	CM	3,116666667
C	8	P2+P3	AM	2	SAG	3,166666667
C	8	P2+P3	AM	2	CL	3,223333333
C	8	P2+P3	AM	2	LA	3,443333333
C	8	P2+P3	PM	1	MA	3,123333333
C	8	P2+P3	PM	1	CM	3,723333333
C	8	P2+P3	PM	1	SAG	3,376666667
C	8	P2+P3	PM	1	CL	4,306666667
C	8	P2+P3	PM	1	LA	3,79
C	8	P2+P3	PM	2	MA	3,063333333
C	8	P2+P3	PM	2	CM	3,683333333
C	8	P2+P3	PM	2	SAG	3,263333333
C	8	P2+P3	PM	2	CL	4,273333333
C	8	P2+P3	PM	2	LA	3,69
C	9	P2+P3	AM	1	MA	1,716666667
C	9	P2+P3	AM	1	CM	2,89
C	9	P2+P3	AM	1	SAG	2,823333333
C	9	P2+P3	AM	1	CL	3,453333333
C	9	P2+P3	AM	1	LA	4,156666667
C	9	P2+P3	AM	2	MA	2,11
C	9	P2+P3	AM	2	CM	3,083333333
C	9	P2+P3	AM	2	SAG	3,436666667
C	9	P2+P3	AM	2	CL	3,496666667
C	9	P2+P3	AM	2	LA	3,99
C	9	P2+P3	PM	1	MA	3,476666667
C	9	P2+P3	PM	1	CM	3,503333333
C	9	P2+P3	PM	1	SAG	3,32
C	9	P2+P3	PM	1	CL	3,69
C	9	P2+P3	PM	1	LA	3,78
C	9	P2+P3	PM	2	MA	3,486666667
C	9	P2+P3	PM	2	CM	3,536666667
C	9	P2+P3	PM	2	SAG	3,6
C	9	P2+P3	PM	2	CL	3,77
C	9	P2+P3	PM	2	LA	4,05
C	10	P2+P3	AM	1	MA	1,473333333
C	10	P2+P3	AM	1	CM	2,783333333
C	10	P2+P3	AM	1	SAG	3
C	10	P2+P3	AM	1	CL	4,356666667
C	10	P2+P3	AM	1	LA	5,196666667
C	10	P2+P3	AM	2	MA	1,473333333
C	10	P2+P3	AM	2	CM	2,893333333
C	10	P2+P3	AM	2	SAG	3,383333333
C	10	P2+P3	AM	2	CL	4,676666667
C	10	P2+P3	AM	2	LA	5,073333333
C	10	P2+P3	PM	1	MA	3,24
C	10	P2+P3	PM	1	CM	3,54
C	10	P2+P3	PM	1	SAG	3,263333333
C	10	P2+P3	PM	1	CL	4,056666667
C	10	P2+P3	PM	1	LA	3,876666667
C	10	P2+P3	PM	2	MA	3,48
C	10	P2+P3	PM	2	CM	3,82
C	10	P2+P3	PM	2	SAG	3,93
C	10	P2+P3	PM	2	CL	4,276666667
C	10	P2+P3	PM	2	LA	4,15
D	1	P2+P3	AM	1	.	248,11
D	1	P2+P3	AM	2	.	210,16
D	1	P2+P3	PM	1	.	325,21
D	1	P2+P3	PM	2	.	271,1866667
D	2	P2+P3	AM	1	.	204,3066667
D	2	P2+P3	AM	2	.	204,9666667
D	2	P2+P3	PM	1	.	295,9533333
D	2	P2+P3	PM	2	.	254,5066667
D	3	P2+P3	AM	1	.	177,2066667
D	3	P2+P3	AM	2	.	169,49
D	3	P2+P3	PM	1	.	228,09
D	3	P2+P3	PM	2	.	200,5336667
D	4	P2+P3	AM	1	.	188,03
D	4	P2+P3	AM	2	.	175,0933333
D	4	P2+P3	PM	1	.	209,4256667
D	4	P2+P3	PM	2	.	183,78
D	5	P2+P3	AM	1	.	173,1986667
D	5	P2+P3	AM	2	.	173,8233333
D	5	P2+P3	PM	1	.	207,8826667
D	5	P2+P3	PM	2	.	208,7273333
D	6	P2+P3	AM	1	.	177,571
D	6	P2+P3	AM	2	.	184,8456667
D	6	P2+P3	PM	1	.	206,9273333
D	6	P2+P3	PM	2	.	203,8776667
D	7	P2+P3	AM	1	.	144,6533333
D	7	P2+P3	AM	2	.	149,7566667
D	7	P2+P3	PM	1	.	167,5033333
D	7	P2+P3	PM	2	.	165,5933333
D	8	P2+P3	AM	1	.	161,26
D	8	P2+P3	AM	2	.	159,8633333
D	8	P2+P3	PM	1	.	171,69
D	8	P2+P3	PM	2	.	179,5533333
D	9	P2+P3	AM	1	.	140,7566667
D	9	P2+P3	AM	2	.	141,4166667
D	9	P2+P3	PM	1	.	174,8133333
D	9	P2+P3	PM	2	.	170,0033333
D	10	P2+P3	AM	1	.	138,33
D	10	P2+P3	AM	2	.	134,44
D	10	P2+P3	PM	1	.	179,5566667
D	10	P2+P3	PM	2	.	166
