# Supplementary material for: Low field magnetic resonance imaging of the equine distal interphalangeal joint: Comparison between weight-bearing and non-weight-bearing conditions
Source: PLoS One. 2019 Jan 28;14(1):e0211101. doi: 10.1371/journal.pone.0211101 (PMC6349334; doi:10.1371/journal.pone.0211101)
Supplement: S3 Table — (CSV) [file pone.0211101.s003.csv]

S3 Dataset
Reader	Type	Result
E	Exp_PA	1
E	Exp_PA	1
E	Exp_PA	1
E	Exp_PA	1
E	Exp_PA	1
E	Exp_PA	1
E	Exp_PA	1
E	Exp_PA	1
E	Exp_PA	1
E	Exp_PA	1
E	Exp_PA	1
E	Exp_PA	1
E	Exp_PA	1
E	Exp_PA	1
E	Exp_PA	1
E	Exp_PA	1
E	Exp_PA	1
E	Exp_PA	1
E	Exp_PA	1
E	Exp_PA	1
E	Exp_PA	1
E	Exp_PA	1
E	Exp_PA	1
E	Exp_PA	1
E	Exp_PA	1
E	Exp_PA	1
E	Exp_PA	1
E	Exp_PA	1
E	Exp_PA	0
E	Exp_PA	0
E	Exp_PA	0
E	Exp_PA	0
E	Exp_PA	0
E	Exp_PA	0
E	Exp_PA	0
E	Exp_PA	0
E	Exp_PA	1
E	Exp_PA	1
E	Exp_PA	1
E	Exp_PA	1
N	Exp_PA	1
N	Exp_PA	1
N	Exp_PA	1
N	Exp_PA	1
N	Exp_PA	1
N	Exp_PA	1
N	Exp_PA	0
N	Exp_PA	0
N	Exp_PA	1
N	Exp_PA	1
N	Exp_PA	1
N	Exp_PA	1
N	Exp_PA	1
N	Exp_PA	1
N	Exp_PA	1
N	Exp_PA	1
N	Exp_PA	1
N	Exp_PA	1
N	Exp_PA	1
N	Exp_PA	1
N	Exp_PA	1
N	Exp_PA	1
N	Exp_PA	1
N	Exp_PA	1
N	Exp_PA	1
N	Exp_PA	1
N	Exp_PA	1
N	Exp_PA	1
N	Exp_PA	0
N	Exp_PA	0
N	Exp_PA	0
N	Exp_PA	0
N	Exp_PA	0
N	Exp_PA	0
N	Exp_PA	1
N	Exp_PA	1
N	Exp_PA	1
N	Exp_PA	1
N	Exp_PA	1
N	Exp_PA	1
G	Praticien	1
G	Praticien	1
G	Praticien	1
G	Praticien	1
G	Praticien	1
G	Praticien	1
G	Praticien	1
G	Praticien	1
G	Praticien	1
G	Praticien	1
G	Praticien	1
G	Praticien	1
G	Praticien	1
G	Praticien	1
G	Praticien	1
G	Praticien	1
G	Praticien	1
G	Praticien	1
G	Praticien	1
G	Praticien	1
G	Praticien	1
G	Praticien	1
G	Praticien	1
G	Praticien	1
G	Praticien	1
G	Praticien	1
G	Praticien	1
G	Praticien	1
G	Praticien	1
G	Praticien	1
G	Praticien	1
G	Praticien	1
G	Praticien	1
G	Praticien	1
G	Praticien	1
G	Praticien	1
G	Praticien	1
G	Praticien	1
G	Praticien	1
G	Praticien	1
Z	Exp_EQUI	1
Z	Exp_EQUI	1
Z	Exp_EQUI	1
Z	Exp_EQUI	1
Z	Exp_EQUI	1
Z	Exp_EQUI	1
Z	Exp_EQUI	1
Z	Exp_EQUI	1
Z	Exp_EQUI	1
Z	Exp_EQUI	1
Z	Exp_EQUI	1
Z	Exp_EQUI	1
Z	Exp_EQUI	1
Z	Exp_EQUI	1
Z	Exp_EQUI	1
Z	Exp_EQUI	1
Z	Exp_EQUI	1
Z	Exp_EQUI	1
Z	Exp_EQUI	1
Z	Exp_EQUI	1
Z	Exp_EQUI	0
Z	Exp_EQUI	0
Z	Exp_EQUI	1
Z	Exp_EQUI	1
Z	Exp_EQUI	1
Z	Exp_EQUI	1
Z	Exp_EQUI	1
Z	Exp_EQUI	1
Z	Exp_EQUI	1
Z	Exp_EQUI	1
Z	Exp_EQUI	1
Z	Exp_EQUI	1
Z	Exp_EQUI	1
Z	Exp_EQUI	1
Z	Exp_EQUI	1
Z	Exp_EQUI	1
Z	Exp_EQUI	1
Z	Exp_EQUI	1
Z	Exp_EQUI	1
Z	Exp_EQUI	1
M	Exp_PA	1
M	Exp_PA	1
M	Exp_PA	1
M	Exp_PA	1
M	Exp_PA	1
M	Exp_PA	1
M	Exp_PA	1
M	Exp_PA	1
M	Exp_PA	1
M	Exp_PA	1
M	Exp_PA	1
M	Exp_PA	1
M	Exp_PA	1
M	Exp_PA	1
M	Exp_PA	1
M	Exp_PA	1
M	Exp_PA	1
M	Exp_PA	1
M	Exp_PA	1
M	Exp_PA	1
M	Exp_PA	1
M	Exp_PA	1
M	Exp_PA	1
M	Exp_PA	1
M	Exp_PA	1
M	Exp_PA	1
M	Exp_PA	1
M	Exp_PA	1
M	Exp_PA	0
M	Exp_PA	0
M	Exp_PA	0
M	Exp_PA	0
M	Exp_PA	0
M	Exp_PA	0
M	Exp_PA	0
M	Exp_PA	0
M	Exp_PA	1
M	Exp_PA	1
M	Exp_PA	1
M	Exp_PA	1
S	Exp_EQUI	1
S	Exp_EQUI	1
S	Exp_EQUI	1
S	Exp_EQUI	1
S	Exp_EQUI	1
S	Exp_EQUI	1
S	Exp_EQUI	1
S	Exp_EQUI	1
S	Exp_EQUI	1
S	Exp_EQUI	1
S	Exp_EQUI	1
S	Exp_EQUI	1
S	Exp_EQUI	1
S	Exp_EQUI	1
S	Exp_EQUI	1
S	Exp_EQUI	1
S	Exp_EQUI	1
S	Exp_EQUI	1
S	Exp_EQUI	1
S	Exp_EQUI	1
S	Exp_EQUI	1
S	Exp_EQUI	1
S	Exp_EQUI	1
S	Exp_EQUI	1
S	Exp_EQUI	1
S	Exp_EQUI	1
S	Exp_EQUI	1
S	Exp_EQUI	1
S	Exp_EQUI	0
S	Exp_EQUI	0
S	Exp_EQUI	1
S	Exp_EQUI	1
S	Exp_EQUI	1
S	Exp_EQUI	1
S	Exp_EQUI	1
S	Exp_EQUI	1
S	Exp_EQUI	1
S	Exp_EQUI	1
S	Exp_EQUI	1
S	Exp_EQUI	1
A	Exp_EQUI	1
A	Exp_EQUI	1
A	Exp_EQUI	1
A	Exp_EQUI	1
A	Exp_EQUI	1
A	Exp_EQUI	1
A	Exp_EQUI	1
A	Exp_EQUI	1
A	Exp_EQUI	1
A	Exp_EQUI	1
A	Exp_EQUI	1
A	Exp_EQUI	1
A	Exp_EQUI	1
A	Exp_EQUI	1
A	Exp_EQUI	1
A	Exp_EQUI	1
A	Exp_EQUI	1
A	Exp_EQUI	1
A	Exp_EQUI	1
A	Exp_EQUI	1
A	Exp_EQUI	1
A	Exp_EQUI	1
A	Exp_EQUI	1
A	Exp_EQUI	1
A	Exp_EQUI	1
A	Exp_EQUI	1
A	Exp_EQUI	1
A	Exp_EQUI	1
A	Exp_EQUI	0
A	Exp_EQUI	0
A	Exp_EQUI	1
A	Exp_EQUI	1
A	Exp_EQUI	1
A	Exp_EQUI	1
A	Exp_EQUI	1
A	Exp_EQUI	1
A	Exp_EQUI	1
A	Exp_EQUI	1
A	Exp_EQUI	1
A	Exp_EQUI	1
C	Etudiant	1
C	Etudiant	1
C	Etudiant	0
C	Etudiant	0
C	Etudiant	1
C	Etudiant	1
C	Etudiant	1
C	Etudiant	1
C	Etudiant	1
C	Etudiant	1
C	Etudiant	1
C	Etudiant	1
C	Etudiant	1
C	Etudiant	1
C	Etudiant	1
C	Etudiant	1
C	Etudiant	0
C	Etudiant	0
C	Etudiant	1
C	Etudiant	1
C	Etudiant	0
C	Etudiant	0
C	Etudiant	1
C	Etudiant	1
C	Etudiant	1
C	Etudiant	1
C	Etudiant	1
C	Etudiant	1
C	Etudiant	0
C	Etudiant	0
C	Etudiant	1
C	Etudiant	1
C	Etudiant	0
C	Etudiant	0
C	Etudiant	0
C	Etudiant	0
C	Etudiant	0
C	Etudiant	0
C	Etudiant	1
C	Etudiant	1
Ax	Etudiant	1
Ax	Etudiant	1
Ax	Etudiant	1
Ax	Etudiant	1
Ax	Etudiant	1
Ax	Etudiant	1
Ax	Etudiant	0
Ax	Etudiant	0
Ax	Etudiant	1
Ax	Etudiant	1
Ax	Etudiant	1
Ax	Etudiant	1
Ax	Etudiant	1
Ax	Etudiant	1
Ax	Etudiant	1
Ax	Etudiant	1
Ax	Etudiant	1
Ax	Etudiant	1
Ax	Etudiant	1
Ax	Etudiant	1
Ax	Etudiant	1
Ax	Etudiant	1
Ax	Etudiant	1
Ax	Etudiant	1
Ax	Etudiant	1
Ax	Etudiant	1
Ax	Etudiant	1
Ax	Etudiant	1
Ax	Etudiant	1
Ax	Etudiant	1
Ax	Etudiant	1
Ax	Etudiant	1
Ax	Etudiant	1
Ax	Etudiant	1
Ax	Etudiant	1
Ax	Etudiant	1
Ax	Etudiant	0
Ax	Etudiant	0
Ax	Etudiant	1
Ax	Etudiant	1
F	Etudiant	1
F	Etudiant	1
F	Etudiant	1
F	Etudiant	1
F	Etudiant	1
F	Etudiant	1
F	Etudiant	1
F	Etudiant	1
F	Etudiant	1
F	Etudiant	1
F	Etudiant	1
F	Etudiant	1
F	Etudiant	1
F	Etudiant	1
F	Etudiant	1
F	Etudiant	1
F	Etudiant	1
F	Etudiant	1
F	Etudiant	1
F	Etudiant	1
F	Etudiant	1
F	Etudiant	1
F	Etudiant	0
F	Etudiant	0
F	Etudiant	1
F	Etudiant	1
F	Etudiant	1
F	Etudiant	1
F	Etudiant	0
F	Etudiant	0
F	Etudiant	0
F	Etudiant	0
F	Etudiant	0
F	Etudiant	0
F	Etudiant	0
F	Etudiant	0
F	Etudiant	0
F	Etudiant	0
F	Etudiant	1
F	Etudiant	1
